# Supplementary material for: Architectural Analysis for Novel Olive Crop Management
Source: Plants (Basel). 2025 Jun 3;14(11):1707. doi: 10.3390/plants14111707 (PMC12157064; doi:10.3390/plants14111707)
Supplement: Supplementary file 1 [file plants-14-01707-s001.zip]

Archive with 1 entries (1 files):
- plants-3570542-supplementary.pdf
